# Supplementary material for: Club cell-specific role of programmed cell death 5 in pulmonary fibrosis
Source: Nat Commun. 2021 May 19;12:2923. doi: 10.1038/s41467-021-23277-8 (PMC8134485; doi:10.1038/s41467-021-23277-8)
Supplement: Supplementary file 3 — Source Data [file 41467_2021_23277_MOESM3_ESM.xlsx]

## Sheet: Fig.1
Fig.1b				Fig.1c						Fig. 1d
	PDCD5/H&E				PDCD5/H&E		MTS				PDCD5/H&E		MTS
	Control	IPF			PBS	BLM	PBS	BLM			Dox-	Dox+	Dox-	Dox+
#1	0.0196464	1.39822		#1	1.39052	2.27451	4.399	27.752		#1	0.477001	1.45932	7.128	14.241
#2	0.159519	3.2336		#2	1.08202	2.29276	6.567	28.43		#2	0.491563	2.03361	6.953	14.338
#3	0.358034	1.25951		#3	1.2417	1.90914	2.279	19.051		#3	0.644297	1.9648	6.828	13.08
#4	0.800527	3.90713		#4	1.5223	3.71504	8.243	28.904		#4	0.523402	1.34999	6.291	16.87
#5	0.581607	1.99636		#5	1.16409	4.53773	6.919	27.324		#5	0.440848	1.5842	3.911	18.237
#6	0.630993	2.71114		Ave	1.28012	2.94583	5.6814	26.2922		Ave	0.515422	1.67838	6.2222	15.3532
#7	0.660459	4.0427		SD	0.176792	1.12669	2.35046	4.09336		SD	0.0779088	0.305336	1.32928	2.12438
#8	0.925645	1.65799
#9	1.1608	3.58767
#10	0.861487	2.11296
#11		1.45894
#12		1.73478
#13		1.38486
#14		1.88992
#15		1.59972
#16		1.9329
#17		1.73405
#18		1.55613
#19		1.69513
Ave	0.615872	2.1523
SD	0.352915	0.889334
Fig. 1f								Fig. 1g
	CCSP		SPC		PDPN				CCSP		SPC		PDPN
	Con	IPF	Con	IPF	Con	IPF			Dox-	Dox+	Dox-	Dox+	Dox-	Dox+
#1	0.289	0.644	0.316	0.558	0.15	0.118		#1	0.506	0.706	0.34	0.606	0.185	0.157
#2	0.32	0.611	0.439	0.797	0.107	0.156		#2	0.577	0.759	0.363	0.552	0.107	0.148
#3	0.451	0.808	0.495	0.624	0.132	0.145		#3	0.575	0.839	0.286	0.56	0.082	0.158
#4		0.565		0.623				Ave	0.552667	0.768	0.329667	0.572667	0.124667	0.154333
#5		0.555		0.85				SD	0.0404269	0.0669552	0.0395264	0.0291433	0.0537246	0.00550757
Ave	0.353333	0.6366	0.416667	0.6904	0.129667	0.139667
SD	0.0859903	0.102315	0.091566	0.125815	0.0215948	0.0195533

## Sheet: Fig.2
Fig.2b
MTS					Collagen
	PBS	BLM	PBS/KO	BLM/KO		PBS	BLM	PBS/KO	BLM/KO
#1	4.399	27.752	4.758	4.654	#1	274	887	359	494
#2	6.567	28.43	7.674	10.472	#2	321	883	371	527
#3	2.279	19.051	10.544	9.147	#3	272	993	389	571
#4	6.919	18.904	7.449	13.454	#4	401	1131	389	498
#5	7.001	23.159	10.87	19.736	#5	252	760	267	728
Ave	5.433	23.4592	8.259	11.4926	Ave	304	930.8	355	563.6
SD	2.05971	4.56643	2.51465	5.59264	SD	59.8456	139.037	50.8134	96.9139
Fig.2c
MTS					Collagen
Pdcd5	+	+	-	-	Pdcd5	+	+	-	-
	PBS	BLM	PBS	BLM		PBS	BLM	PBS	BLM
#1	8.243	25.324	9.328	20.448	#1	274	1113	359	885
#2	6.919	18.856	6.809	25.605	#2	307	949	371	893
#3	7.001	17.206	10.87	20.376	#3	286	993	389	1172
#4	6.919	23.159	10.544	23.998	#4	321	1131	371	759.962
#5	7.001	27.554	7.449	17.514	#5	272	819	389	682.923
Ave	7.2166	22.4198	9	21.5882	Ave	292	1001	375.8	878.577
SD	0.575238	4.33662	1.81621	3.21366	SD	21.3659	127.805	13.0077	186.21
Fig.2d
MTS					Collagen
Pdcd5	+	+	-	-	Pdcd5	+	+	-	-
	Dox-	Dox+	Dox-	Dox+		Dox-	Dox+	Dox-	Dox+
#1	7.128	14.241	6.291	9.217	#1	292	825	270.188	534
#2	6.953	14.338	3.911	11.208	#2	401	1012	165.931	681
#3	6.828	13.08	3.488	8.905	#3	252	837	267.375	554
#4	6.291	16.87	6.291	8.835	#4	307	500	310.069	498
#5	4.2185	18.237	3.911	9.955	#5	286	668	186.854	442
Ave	6.2837	15.3532	4.7784	9.624	Ave	307.6	768.4	240.083	541.8
SD	1.19605	2.12438	1.39157	0.990423	SD	55.958	193.242	60.9941	88.6916
	Fig.2e					Fig.2f
		Ccsp-PDCD5					Spc-PDCD5
	Days after BLM injection	ff	KO			Days after BLM injection	ff	KO
	7	1				12	1
	7	1				14	1
	9	1				10	1
	10	1				10	1
	11	1				13	1
	12	1				12		1
	13	1				14		1
	11		1			9		1
	12		1			9		1
	12		1			13		1
	13		1
	14		1
	14		1
	14		1
	14		1
	15		1

## Sheet: Fig.3
Fig.3c
			Club cell					AT2
	Pdcd5	BLM	#1	#2	#3	mean	SD	#1	#2	#3	mean	SD
Postn	+	-	1	1	1	1	0	1	1	1	1	0
	+	+	44.5703	34.9645	42.8038	40.7796	5.11283	8.13321	10.3812	9.49144	9.33529	1.13211
	-	-	1.04559	1.12534	0.659553	0.943494	0.249113	2.33815	3.78788	2.89279	3.00627	0.731497
	-	+	5.74577	1.81585	3.08262	3.54808	2.00588	5.65997	8.21274	7.63424	7.16898	1.33847
Ctgf	+	-	1	1	1	1	0	1	1	1	1	0
	+	+	3.50801	3.87477	4.30211	3.89497	0.397435	1.42842	1.60253	1.46517	1.4987	0.0917712
	-	-	0.505097	0.607226	0.468665	0.526996	0.0718293	0.804754	1.30373	0.995653	1.03471	0.25177
	-	+	1.10266	1.04988	1.08936	1.08063	0.0274516	1.46947	1.87412	1.63327	1.65895	0.203547
TNC	+	-	1	1	1	1	0	1	1	1	1	0
	+	+	18.2734	12.3025	19.5962	16.724	3.88587	1.82018	2.05484	2.06859	1.9812	0.139616
	-	-	0.148211	0.706353	1.32317	0.725913	0.587726	1.72299	1.39061	1.32157	1.47839	0.214624
	-	+	4.88782	2.3921	3.16274	3.48089	1.27792	1.47835	1.67918	1.94187	1.6998	0.232444
Pdcd5	+	-	1	1	1	1	0	1	1	1	1	0
	+	+	1.17359	0.592608	0.894346	0.886848	0.290564	1.04616	1.19439	1.06311	1.10122	0.0811294
	-	-	0.15844	0.191807	0.108574	0.15294	0.0418883	0.315898	0.341555	0.376138	0.34453	0.0302304
	-	+	0.200239	0.192869	0.297802	0.230303	0.0585715	0.236345	0.300424	0.330815	0.289195	0.0482253
Fig.3e
	Pdcd5	BLM	#1	#2	#3	#4	#5	#6	mean	SD
Club cell	+	-	3	1	0	2	4		2	1.58114
	+	+	20	21	25	17	12	13	19	4.84768
	-	-	1	2	1	5	1	2	2	1.73205
	-	+	8	11	5	6	5		7	2.54951
AT2	+	-	3	5	1	0	2		2.2	1.92354
	+	+	11	8	7	8	7		8.2	1.64317
	-	-	0	1	1	2	3		1.4	1.14018
	-	+	5	8	7	6	5		6.2	1.30384
Fig.3g
	siPdcd5	TGF	1/input	2/input	3/input	Ave	SD
IgG	-	-	Undetermined	Undetermined	Undetermined	Undetermined	Undetermined
	-	+	0.0100764	0.00877204	0.0124055	0.010418	0.00184067
	+	-	Undetermined	Undetermined	Undetermined	Undetermined	Undetermined
	+	+	Undetermined	Undetermined	Undetermined	Undetermined	Undetermined
PDCD5	-	-	0.0188411	0.0164021	0.0231961	0.0194797	0.00344172
	-	+	2.17195	2.0326	1.98568	2.06341	0.0968802
	+	-	0.473258	0.384405	0.441565	0.433076	0.0450307
	+	+	0.242914	0.00195272	0.00279559	0.082554	0.138876
b-catenin	-	-	0.57354	0.57354	0.628809	0.591963	0.0319098
	-	+	2.06565	2.36579	2.17995	2.2038	0.15148
	+	-	0.0135461	0.0155604	0.00778018	0.0122955	0.00403803
	+	+	0.00936325	0.0156431	0.0156431	0.0135498	0.00362567
pSmad3	-	-	0.561597	0.817952	0.763176	0.714242	0.135001
	-	+	1.60632	1.62216	1.152	1.46016	0.266992
	+	-	0.0121106	0.00851333	0.00911129	0.00991175	0.00192761
	+	+	0.0263494	0.0185227	0.0198237	0.0215653	0.00419395

## Sheet: Fig.4
Fig.4d
	TGF	inhibitor	#1	#2	#3	mean	SD
Postn	-	-	1	1	1	1	0
	+	-	5.43788	5.57333	5.94588	5.65236	0.263058
	+	SB	0.559553	0.85403	0.562584	0.658722	0.169148
	+	TBB	4.99116	5.65968	5.03252	5.22779	0.374601
	+	SP	2.79563	5.18233	3.3776	3.78519	1.24446
Ctgf	-	-	1	1	1	1	0
	+	-	6.39593	7.62412	7.99069	7.33691	0.835271
	+	SB	1.44224	1.72126	1.82505	1.66285	0.197978
	+	TBB	6.54131	6.91891	6.91891	6.79304	0.218007
	+	SP	6.73071	7.00744	10.8176	8.18527	2.2839
Pdcd5	-	-	1	1	1	1	0
	+	-	1.02364	1.0678	1.18658	1.09267	0.0842717
	+	SB	0.952066	1.0098	0.93116	0.964341	0.0407299
	+	TBB	1.10884	1.09316	1.14167	1.11456	0.0247567
	+	SP	0.594975	0.996388	1.09994	0.897101	0.266723
Fig.4f
p38 Active	-	+	+	+
SB	-	-	+	-
	WT	WT	WT	S119A
	1189	4892	455	1509
	400	5314	671	1519
	588	5356	475	2109
AVE	725.667	5187.33	533.667	1712.33
SD	412.122	256.627	119.354	343.56

## Sheet: Fig.5
Fig.5a
		#1	#2	#3	Ave	SD
NC	-	123000	87000	119000	109667	19731.5
	+	359000	343000	354000	352000	8185.35
siPD5 #1	-	195000	149000	159000	167667	24193.7
	+	215000	211000	226000	217333	7767.45
siPD5 #2	-	118000	159000	169000	148667	27024.7
	+	199000	204000	185000	196000	9848.86
Fig.5b
		#1	#2	#3	mean	SD
col1a1	NC-Normal	1	1	1	1	0
	TGF	1.94035	2.02919	2.18189	2.05048	0.122167
	#1	0.514468	0.62034	0.613684	0.582831	0.0592973
	#1_TGF	0.758663	0.75909	0.933076	0.816943	0.100574
	#2	0.368731	0.481644	0.385379	0.411918	0.0609553
	#2_TGF	0.769625	0.697971	0.522817	0.663471	0.126969
col1a2	NC-Normal	1	1	1	1	0
	TGF	4.06447	3.82116	4.47779	4.12114	0.331962
	#1	1.56877	2.04282	1.69735	1.76965	0.245159
	#1_TGF	1.84031	1.57153	2.77421	2.06202	0.631251
	#2	1.46006	1.47978	0.809311	1.24972	0.38153
	#2_TGF	2.34611	1.77106	2.01627	2.04448	0.288561
col3a1	NC-Normal	1	1	1	1	0
	TGF	2.85829	2.54381	2.91854	2.77355	0.201228
	#1	1.27697	1.241	1.51804	1.34534	0.150645
	#1_TGF	1.10673	0.892357	1.34113	1.11341	0.224461
	#2	0.890859	0.939119	1.00266	0.944213	0.056075
	#2_TGF	0.913243	0.869062	0.722381	0.834895	0.099913
aSMA	NC-Normal	1	1	1	1	0
	TGF	1.57135	1.6529	1.61105	1.61176	0.0407825
	#1	0.543732	0.669829	0.596582	0.603381	0.063323
	#1_TGF	0.661752	0.636458	0.743946	0.680719	0.0561984
	#2	0.548551	0.630422	0.469389	0.549454	0.0805207
	#2_TGF	0.627682	0.712773	0.520725	0.620393	0.0962311
Fn	NC-Normal	1	1	1	1	0
	TGF	2.16947	2.80886	2.57924	2.51919	0.323895
	#1	0.143577	0.442464	0.197737	0.261259	0.159248
	#1_TGF	0.0861543	0.0825252	0.0903003	0.0863266	0.0038904
	#2	0.136505	0.083149	0.130274	0.116642	0.029173
	#2_TGF	0.316754	0.168601	0.0886929	0.191349	0.11572
Snail	NC-Normal	1	1	1	1	0
	TGF	1.02403	0.927017	0.927017	0.959353	0.0560084
	#1	0.42696	0.633057	0.554914	0.53831	0.104047
	#1_TGF	0.414317	0.449881	0.215648	0.359949	0.126227
	#2	0.419038	0.535568	0.455526	0.470044	0.0596061
	#2_TGF	0.654204	0.804997	0.667637	0.708946	0.0834533

## Sheet: Suppl Fig.1
Suppl Fig.1b
	Normal	Fibrosis	Honeycomb
#1	12.9277	43.8462	22.5
#2	11.6867	33.4615	30.5
#3	13.1807	27.8034	27.5
Ave.	12.5984	35.037	26.8333
SD	0.79958	8.13658	4.04145

## Sheet: Suppl Fig.2
	Suppl Fig.2a									Suppl Fig.2b
	Total cell		Mac		Lym		Neu			Total cell		Mac		Lym		Neu
	PBS	BLM	PBS	BLM	PBS	BLM	PBS	BLM		Dox-	Dox+	Dox-	Dox+	Dox-	Dox+	Dox-	Dox+
	2.2	5.6	1.6	4.1	0.029	0.084	0	0.095		2.9	21.9	2.871	19.5947	0.029	0.922105	0	1.38316
	2	5.9	1.4	4	0.03	0.096	0	1.052		3.8	11.5	3.724	10.2925	0.076	0.5175	0	0.69
	1.9	4.4	1.6	3.9	0.01	0.095	0.038	0.985		3.8	15.4	3.192	13.629	0.57	0.693	0.038	1.078
	1.8	4.2	1.7	4.7	0.0425	0.085	0	0.895		4.25	15.6	4.2075	14.0478	0.0425	1.16418	0	0.38806
Ave.	1.975	5.025	1.575	4.175	0.027875	0.09	0.0095	0.75675		3.6875	16.1	3.49862	14.391	0.179375	0.824196	0.0095	0.884804
SD	0.170783	0.85	0.125831	0.359398	0.0134063	0.00637704	0.019	0.445831		0.566238	4.30271	0.589132	3.85465	0.261165	0.280743	0.019	0.436037
Suppl Fig.2c
	CCSP		SPC		PDPN
	PBS	BLM	PBS	BLM	PBS	BLM
	0.453	0.993	0.567	0.733	0.059	0.492
	0.4	0.786	0.4	0.786	0.177	0.143
	0.45	0.995	0.413	0.812	0.035	0.185
Ave	0.434333	0.924667	0.46	0.777	0.0903333	0.273333
SD	0.0297714	0.120093	0.0928924	0.0402616	0.0760088	0.190532
Suppl Fig.2d
	Scgb3a2		MUC5AC		FOXJ1		α-SMA
	Con	IPF	Con	IPF	Con	IPF	Con	IPF
	0.173	0.267	0.009	0.022	0.062	0.012	0.025	0.3
	0.06	0.478	0.007	0.079	0.018	0.044	0.042	0.333
	0.068	0.575	0.028	0.025	0.066	0.081	0.001	0.292
	0.057	0.97	0.003	0.068	0.134	0.068		0.133
	0.2	0.487	0.002	0.008	0.099	0.054		0.186
	0.263	0.533						0.267
	0.291	0.354						0.145
Ave.	0.158857	0.523429	0.0098	0.0404	0.0758	0.0518	0.0226667	0.236571
SD	0.0988289	0.223618	0.0105688	0.0311336	0.0434534	0.0262907	0.0205994	0.0806119

## Sheet: Suppl Fig.3
Suppl Fig.3a					Suppl Fig.3b
	Ccsp					Spc
	Airway		Parenchyma			Airway		Parenchyma
	-	+	-	+		-	+	-	+
	1.4198	24.1031	1.28861	2.95451		1.62305	7.70753	2.3871	8.85849
	2.45543	26.2982	3.39973	2.95451		3.47845	1.7585	1.83063	13.4726
	1.77395	22.0329	1.15492	3.79206		1.67602	3.55093	2.31461	16.4126
	1.88306	24.1447	1.94775	3.23369		2.25917	4.33899	2.17745	12.9146
Ave.	1.88306	24.1447	1.94775	3.23369	Ave.	2.25917	4.33899	2.17745	12.9146
SD	0.429777	1.74159	1.02815	0.394825	SD	0.862431	2.49179	0.247015	3.10908

## Sheet: Suppl Fig.4
Suppl Fig. 4e
Pdcd5	TAM	#1	#2	#3	mean	SD
+	-	1	1	1	1	0
+	+	1.08755	1.24866	0.756955	1.03106	0.250674
-	-	1.1052	1.12995	1.34117	1.1921	0.129684
-	+	0.197683	0.214193	0.255877	0.222584	0.0299906
Suppl Fig. 4f
Pdcd5	TAM	#1	#2	#3	mean	SD
+	-	1	1	1	1	0
+	+	0.9	0.679638	0.793078	0.740186	0.0571067
-	-	1.01264	1.38875	1.0946	1.16533	0.197781
-	+	0.151314	0.12523	0.14269	0.139744	0.0132891

## Sheet: Suppl Fig.6
Suppl Fig. 6
	CCSP				SPC				PDPN				aSMA
	ff		dd		ff		dd		ff		dd		ff		dd
	PBS	BLM	PBS	BLM	PBS	BLM	PBS	BLM	PBS	BLM	PBS	BLM	PBS	BLM	PBS	BLM
	0.292	0.774	0.091	0.058	0.434	0.748	0.465	0.636	0.001	0.002	0.005	0.009	0.147	0.454	0.157	0.392
	0.343	0.786	0.073	0.0984	0.455	0.758	0.498	0.748	0.003	0.002	0.009	0.001	0.109	0.693	0.175	0.462
	0.473	0.693	0.053	0.05	0.392	0.658	0.405	0.766	0.001	0.001	0.001	0.01	0.175	0.392	0.114	0.292
Ave	0.369333	0.751	0.0723333	0.0688	0.427	0.721333	0.456	0.716667	0.00166667	0.00166667	0.005	0.00666667	0.143667	0.513	0.148667	0.382
SD	0.0933292	0.0505866	0.0190088	0.0259446	0.032078	0.0550757	0.0471487	0.0704367	0.0011547	0.00057735	0.004	0.00493288	0.033126	0.158937	0.0313422	0.08544

[truncated: 9 more sheets: Suppl Fig.7, Suppl Fig.8, Suppl Fig.9, Suppl Fig.9 blot, Suppl Fig.10, Suppl Fig.10 blot, Suppl Fig.11, Suppl Fig.11 blot, Suppl Fig. 12]
